# Supplementary material for: Aberration correction—impact on image quality and chamber quantification in transthoracic echocardiography
Source: Eur Heart J Imaging Methods Pract. 2024 Dec 18;3(1):qyae140. doi: 10.1093/ehjimp/qyae140 (PMC11852281; doi:10.1093/ehjimp/qyae140)
Supplement: qyae140_Supplementary_Data [file qyae140_Supplementary_Data.zip]

Archive with 6 entries (6 files):
- Supplementary figure 1.tif
- Supplementary figure 2.tif
- Supplementary figure 3.tif
- Supplementary figure 4.tif
- Supplementary figure 5.tif
- Supplementary figure legends.docx
